# Supplementary material for: WASp Deficiency Selectively Affects the TCR Diversity of Different Memory T Cell Subsets in WAS Chimeric Mice
Source: Front Immunol. 2022 Jan 18;12:794795. doi: 10.3389/fimmu.2021.794795 (PMC8803657; doi:10.3389/fimmu.2021.794795)
Supplement: Supplementary file 1 [file DataSheet_1.zip]

Archive with 7 entries (7 files):
- FigureS 1.tiff
- FigureS 2/FigureS 2A.tif
- FigureS 2/FigureS 2B.tif
- FigureS 2/FigureS 2C.tif
- FigureS 2/FigureS 2D.tif
- FigureS 2/FigureS2 E.tif
- FigureS 2/FigureS2 F.tif
